# Supplementary material for: Phase Equilibria and Interdiffusion in the Ternary System Epoxy Oligomer–Polysulfone–Alkyl Glycidyl Ether
Source: Polymers (Basel). 2023 Dec 30;16(1):130. doi: 10.3390/polym16010130 (PMC10780338; doi:10.3390/polym16010130)
Supplement: Supplementary file 1 [file polymers-16-00130-s001.zip]

Archive with 1 entries (1 files):
- polymers-2756457-supplementary.pdf
